# Supplementary material for: Biphasic Porous Bijel-Like Structures with Hydrogel Domains as Controlled Drug Delivery Systems
Source: Gels. 2024 Jan 18;10(1):72. doi: 10.3390/gels10010072 (PMC10815427; doi:10.3390/gels10010072)
Supplement: Supplementary file 1 [file gels-10-00072-s001.zip]

Archive with 1 entries (1 files):
- gels-2795552-supplementary.pdf
